# Supplementary material for: Development and Study of Ezzence: A Modular Scent Wearable to Improve Wellbeing in Home Sleep Environments
Source: Front Psychol. 2022 Mar 17;13:791768. doi: 10.3389/fpsyg.2022.791768 (PMC8970317; doi:10.3389/fpsyg.2022.791768)
Supplement: Supplementary file 2 [file Data_Sheet_2.ZIP]

Archive with 14 entries (13 files):
- Data/
- __MACOSX/._Data
- Data/followup.tsv
- __MACOSX/Data/._followup.tsv
- Data/post-sleep.tsv
- __MACOSX/Data/._post-sleep.tsv
- Data/final.tsv
- __MACOSX/Data/._final.tsv
- Data/pre-sleep.tsv
- __MACOSX/Data/._pre-sleep.tsv
- Data/all_colored.xlsx
- __MACOSX/Data/._all_colored.xlsx
- Data/smell.tsv
- __MACOSX/Data/._smell.tsv
