# Supplementary material for: Development and Study of Ezzence: A Modular Scent Wearable to Improve Wellbeing in Home Sleep Environments
Source: Front Psychol. 2022 Mar 17;13:791768. doi: 10.3389/fpsyg.2022.791768 (PMC8970317; doi:10.3389/fpsyg.2022.791768)
Supplement: Supplementary file 2 [file Data_Sheet_2.ZIP › Data/followup.tsv]

ID	Condition	Typical_Sleep	Loud	Typical_Hours_Sleep	Notes
14	0	5	5	6.5
4	0	5	6	7.5
9	0	5	7	8.5
8	0	6	7	7.5
12	0	5	6.5	7.5
11	0	5	5	7
15	0	5	5	7
13	0	5	6	7
17	0	4	7	7.5
16	0	4	6.5	6
18	0	5	7	8
21	0	5	6	7
19	0	6	7	7
40	0	4	7	6.5
7	0	5.5	5	7.5	I didn’t sleep that night just because I had a lot of work to do and was pretty stressed. It wasn’t because of the device!!
23	1	6	5	7
25	1	6	7	7
26	1	7	7	7
27	1	6	7	8
29	1	7	7	8
30	1	5	7	8
28	1	6	7	7.5
24	1	4	7	5
32	1	5	6	5.5
31	1	7	7	8
33	1	5	6	7.5
34	1	6	7	7.5
35	1	5	6	7
37	1	5	6	7.5
39	1	5	7	7.5
