# Supplementary material for: Development and Study of Ezzence: A Modular Scent Wearable to Improve Wellbeing in Home Sleep Environments
Source: Front Psychol. 2022 Mar 17;13:791768. doi: 10.3389/fpsyg.2022.791768 (PMC8970317; doi:10.3389/fpsyg.2022.791768)
Supplement: Supplementary file 2 [file Data_Sheet_2.ZIP › Data/post-sleep.tsv]

Timestamp	ID	Condition	Trigger_Wake	Sounds	Sleep_Hours	Sleep_Quality	Sleep_Onset	Deep	Rest	Mood	Dreams	Smell_Sleep	UX	Prototype_ID
2/8/19 9:28	2	0	Not sure	Yes	8	3	Average	Less Deep	Less rested	Average	I normally dream but tonight I did not	Not sure	Using the prototype was straight forward. It set up easily and it was easy to test. However when I went to sleep I accidently set it to fire every 10 seconds instead of 60, with the sleep timer. I didn't catch this until 5:41am when I randomly woke up. I fixed the mistake and went back to sleep. Falling back asleep while it was still firing was difficult with the ten seconds interval but not terr…	E9
2/9/19 8:23	3	0	No	No	7	5	Average	Less Deep	Average	Average	Average	Yes	It was very easy to use. Previously, I have used a sleep mask that has lavender in it, which I used to put on my eyes after a long day. The experience reminded me very much of that. During the night I woke up couple of times and the smell felt relaxing. Not sure it I woke up because of the smell though. Also, in the morning I did not feel the difference compared to an average day. It is hard to j…	E2
2/11/19 7:40	4	0	Yes	No	6.5	5	It took me LESS time to fall sleep	Average	Average	Average	No dreams	Not sure	The scent made me relaxed when falling asleep, and made the room smell fresher in the morning	E11
2/12/19 6:39	6	0	No	No	8	5	Average	Average	Average	Average	Don’t remember my dreams	Yes	It was pleasant, I enjoyed it while it was working. It disconnected through the night and I could not get it to work again.	E2
2/12/19 8:47	7	0	Yes	Yes	7	3	It took me MORE time to fall sleep	Less Deep	Average	Average	No dream	Yes	I enjoyed it! Just couldn't fall asleep that fast	E9
2/12/19 11:28	5	0	No	No	8	4	Average	Average	Average	Average	Average	Yes	It was strange for me to have the prototype there. I kept waking up because I was not used to it. I did not turn on the power to the lamp base, so unfortunately it stopped working at some point in the night. I liked the smell but it made me feel congested. I wondered if it could be farther from my face to make me more comfortable.	E1
2/13/19 7:54	9	0	Yes	No	7	7	It took me LESS time to fall sleep	Deeper	More rested	More positive	Average	Not sure	It was a good experience. However I managed to knock it down when waking up. But definitely slept better.	E1
2/13/19 10:03	8	0	Yes	No	8	6	It took me LESS time to fall sleep	Deeper	More rested	More positive	Average	No	better sleep than average	E9
2/14/19 5:45	12	0	Yes	Yes	7	5	It took me LESS time to fall sleep	Average	Average	Average	More positive	Yes	It was cool to realize what sensation was coming from the real world when I wasn't sure if I was dreaming or awake in muddle of the night.	E1
2/14/19 10:40	11	0	Yes	Yes	7	5	Average	Average	Average	I woke up pretty early and fresh - also excited for the day. I'm not in my regular housing / city / environment, just to be taken into account.	Average	Yes	I could smell the fragrance quite often, some times being a little too intense. At times, I found myself moving away from the prototype, and then rolling back near it. During the night I remember thinking about slowing down the frequency to be more of a moment in time, or making it more frequent and shorter bursts, to make it more of a constant in the room.	E9
2/16/19 8:06	15	0	Yes	Yes	7.5	5	It took me MORE time to fall sleep	Average	More rested	More positive	Less dream	Yes	At first,I fell asleep slowly due to epectation. I woke up several times during the night,but I fell back to sleep more easily and fewer dreams than usual.I felt a bit more strong some times.	E9
2/17/19 9:24	14	0	Yes	No	9	6	Average	Average	Average	Average	No dream	Not sure	Less noticeable than I thought it would be and more peaceful	E11
2/18/19 6:55	13	0	Yes	No	8	7	Average	Deeper	Average	More positive	More positive	No	Liked the scent, didn't like having three prototype close to my face	E1
2/22/19 8:27	17	0	Yes	No	6	6	Average	Deeper	More rested	More positive	Average	Not sure	It felt strange knowing that something was spraying close to my bed. But it was also very exciting. Possibly woke up exciting just because of it.	E10
2/22/19 9:27	16	0	Yes	Not sure	7	6	It took me LESS time to fall sleep	Deeper	More rested	Average	Less positive	Yes	It was easy to set up and the room smells good now. I couldn't tell much of a difference but certainly a very pleasant experience.	E11
2/22/19 11:24	18	0	Yes	No	8	6	Average	Deeper	More rested	More positive	Average	No	It was confortable. Didn't make any sound. Everything worked well all night. I felt that the sleep was better	E9
2/23/19 7:57	21	0	Yes	No	8-Jul	5	Average	Average	Average	Average	More positive	Yes	It was very pleasant, bus the fact that it was only in one side kept me worried to sleep in the same position all night	E9
2/23/19 9:12	19	0	Yes	No	8.5	6	It took me LESS time to fall sleep	Average	Average	More positive	Average	Not sure	I'm a pretty deep sleeper so I didn't notice too much. But I liked haveing the scent when I woke up. I think it was a little strong though.	E1
2/27/19 6:35	22	1	No	No	7.5 hours	5	It took me LESS time to fall sleep	Deeper	More rested	Average	Average	Yes	I was aware of it which would change if I used it for multiple nights. Also, I was quite aware that it stopped working ca. 1:00-1:30am. Other than that awareness it was great!	E11
3/1/19 6:29	23	1	Yes	Yes	7	4	It took me MORE time to fall sleep	Average	Average	Average	Don't remember any dreams	No	When phone turned on app screen had a bunch of ip address looking strings listed instead of the homepage I was expecting from the tutorial. Not sure what made it go to that screen, but I eventually found a string to click that connected it to the device and changed the screen to the correct one. Nightstand was too tall when I assembled it fully, so I had to detach a component. I should have teste…	E2
3/1/19 9:05	25	1	Yes	Yes	6	5	It took me MORE time to fall sleep	Deeper	More rested	Average	Don't dream that often	I woke up to smelling it, but how do I know if I'm smelling it if I'm alseep	Felt less restless during the night, woke up feeling "knocked out" from the previous night	E1
3/1/19 13:25	26	1	Yes	No	7	7	Average	Deeper	More rested	More positive	Average	No	The prototype was very easy to install and use. It also has a beautiful ddaig. I think that was helpful in having a deeper sleep overnight.	E9
3/5/19 10:56	27	1	No	No	8	6	It took me MORE time to fall sleep	Average	Average	More positive	Can't remember	No	Prototype was super easy to setup and the test yesterday was successful but somehow the prototype wasn't working when I woke up. Not sure what the issue was.	E9
3/6/19 7:24	29	1	Yes	No	8	5	It took me LESS time to fall sleep	Average	Less rested	Average	More positive	No	I was a bit agitated and had lots of dreams bit don't remember much	E1
3/6/19 8:59	30	1	Yes	No	7	6	Average	Average	Average	Average	Average	No	Everything as usual, didn't even notice that the device was there.	E9
3/6/19 10:45	28	1	Yes	No	7h 30 min	5	Average	Average	Average	Less postive because I woke up later that regular	I don't remember	No	I did not felt any difference	E2
3/7/19 6:11	24	1	Yes	No	7	5	It took me LESS time to fall sleep	Average	More rested	More positive	Average	No	Worked well. Only challenge if you could call it that was the proximity of the arm of the prototype which I knocked a few times while sleeping with my arm when rolling over. Not a major issue, however.	E1
3/7/19 10:53	32	1	Yes	Yes	7	6	same	Average	Average	Average	Average	No	I woke up a couple of times, I could sense that the prototype is releasing scent.	E2
3/7/19 18:43	31	1	Yes	No	8	7	Average	Deeper	More rested	More positive	More positive	No	it was refreshing.	E9
3/8/19 7:16	33	1	Yes	Yes	7.3	5	Average	Average	Average	Average	I can't remember	No	I could hear it when I wasn't deeply asleep but it wasn't an annoying sound.	E1
3/8/19 9:23	34	1	Yes	Yes	7.5	7	Average	Deeper	More rested	More positive	Less positive	No	It was cool! I did not notice the prototype after i got in bed, and I fell asleep before the 20 minute timer for emitting smells was triggered. I was never woken up and i had an extremely deep sleep (to the point where people were apparently outside the room and talking very loudly, but i didnt wake up), and never noticed the (very faint) sound the device makes when it emits smell. I was only abl…	E2
3/8/19 10:26	35	1	Yes	Yes	7:30	5	Average	Average	Average	Average	Less positive	No	Not much difference from other nights, but I was probably a little too self conscious because of the position of the device. I usually wake up a couple times during the night and when this happened I would immediately look up to see if it was in place.	E9
3/9/19 11:41	38	1	No	No	9	6	Average	Average	More rested	Average	More positive	Not sure	It felt fairly normal, had good dreams though.	E9
3/11/19 10:46	36	1	No	No	7	5	It took me MORE time to fall sleep	Average	Average	Average	Average	No	It was a little uncomfortable at first, knowing that there was something so close to my face, but once I fell asleep it was fine. As far as I can tell, it didn't affect my sleep, however. It was definitely working when I had turned it on before I went to bed, but I waited for around a minute and a half in the morning but didn't see anything. Maybe this wasn't enough time? (I was also still a bit …	E1
3/11/19 22:37	37	1	Yes	Yes	7	4	It took me MORE time to fall sleep	Average	Average	Average	Average	No	I would have liked the sgabd to be longer so it woukd be easier to place, but the prototyoe itself was easy to use.i I was able to hear it a little bit but only when i was very close to it and listening for it	E2
3/18/19 7:46	40	0	Yes	No	7:30	6	It took me LESS time to fall sleep	Average	Average	More positive	More positive	Yes	It was very easy to use, and gives you a good feeling when sleeping.	E11
3/19/19 11:00	39	1	Yes	No	7	5	It took me MORE time to fall sleep	Deeper	Average	Different	More positive	Not sure	Defenetly worth trying even if for the first experience there is a factor that tells you that something special will happened. Maybe it can be nice to have it for several night in order to have a more neutral experience	E2
