# Supplementary material for: Development and Study of Ezzence: A Modular Scent Wearable to Improve Wellbeing in Home Sleep Environments
Source: Front Psychol. 2022 Mar 17;13:791768. doi: 10.3389/fpsyg.2022.791768 (PMC8970317; doi:10.3389/fpsyg.2022.791768)
Supplement: Supplementary file 2 [file Data_Sheet_2.ZIP › Data/final.tsv]

Timestamp	ID	Condition	Satisfaction	Aware_Smells	Aware_Sounds	Aware_Prototype	Wakeup	Smell_Quantity	Ideal_Burst	Ideal_Frequency	Use	Owning	Pref_Fragrances	Fragrances_day_night	Feedback	Mask	Ease_Refill	Time_Refill	Ease_Holder	Ease_App	Design_prototype	Design_holder_prot	Prefer	Usage	Final_Feedback	Prototype_ID
2/8/19 11:27	2		6	7	7	7	Possibly. I woke up in the middle of the night, but that happens on some nights normally. I do not believe it was the prototype as it wasn't the scent or noise that woke me up.	5	I don't mind	Same as is, 10milliseconds every 60 seconds	Daily	Maybe	lemon, fresh laundry/clean cotton	lemon/citrus	I liked the product but while I was asleep did not notice it. It was difficult to fall black asleep with it spraying, but if i had turned on the sleep timer again it would have been fine.	Current prototype.	1		3	2	5	7	I prefer ONE device that is modular and that I can both wear during the day and use at night.	Improve sleep quality	using the prototype for any of the uses described in the previous question would be great. I'm curious how obtrusive or subtle you could make this type of device during the day. Study was well run and would do another study for this lab!	E9
2/10/19 22:10	3		6	5	1	3	I am not sure	3	Same as now		Daily	Yes	Sandalwood	Yes		Current prototype.	1	14 sec	1	1	7	6	I prefer ONE device that is modular and that I can both wear during the day and use at night.	Improve sleep quality		E2
2/11/19 10:34	4	0	7	3	7	6	No	4	Same as now		Daily	Yes	Other relaxing scents	Sandalwood		Current prototype.	2	27 seconds	1	2	6	7	I prefer ONE device that is modular and that I can both wear during the day and use at night.	Improve sleep quality		E11
2/12/19 9:12	6		7	4	7	7	No	5	Same as now	I would keep it at 10 millisecond / 60 seconds	Weekly	Maybe	lavender, - other calming scents that I don't know	rose petal? lavender - something that reminds people of nature	I wasn't sure if the prototype was working throughout the night. As we discussed it might be good to mention to people that once you turn it on and connect it with a device it will stay on regardless of the device	Current prototype.	1	28 seconds	4	1	7	5	I prefer TWO different devices, one that I can use at night, and a different one to wear during the day.	Strengthen memories	This is great, and seems to have many uses / benefits I would be interested to try this for more than one night.	E2
2/12/19 10:04	7	0	5	3	6	3	No	4	Same as now	10 millisecond of scent every 60 seconds all night	Daily	Maybe	lavendar, lemongrass	lemon? lavendar, tea tree oil		Current prototype.	2	33 sec	3	1	4	5	I prefer ONE device that is modular and that I can both wear during the day and use at night.	Lucid dreaming (be aware of your dreams and control them)		E9
2/12/19 11:50	5		3	4	7	2	Yes	6	Trigger scent LESS often	0.5 every 5 minutes or so (I think I could still get benefit from that)	Never	No	Ocean scent	I like clean laundry smell - I guess that is ild detergent	Thank you, Judith! I have loved learning about your research. Right now, this did not work for me, but I think if I had more control over it (less scent, and place the prototype in a different place) it could help. I like to have night rituals, candles, book, take care of my skin etc.) so I like the idea of adding a wellness process.	Current prototype.	1	32 seconds	1	1	7	3	I prefer ONE device that is modular and that I can both wear during the day and use at night.	I would most like it to reduce stress. Sometimes I take a sleeping pill because I am too stressed. I would love an alternative like this. I didn't consider other alternatives, but reducing bias is super interesting, and I would like to also have lucid dreams ;)		E1
2/13/19 10:15	8	0	6	5	7	7	No	2	Same as now	10 ms per 60 s	Daily	Yes	have no idea		Sometimes, I cannot ensure the electrical connection for the tool. So if light is more obvious to indicate the electrical connection, it will be better.	Current prototype.	1	32s	1	1	6	6	I prefer ONE device that is modular and that I can both wear during the day and use at night.	Improve sleep quality		E9
2/13/19 16:52	9	0	7	3	7	7	No	4	Same as now	I'm happy with the current lenght	Daily	Yes	Vanilla	Orange	1. an image of how the device should be placed would be good. 2. a hook to place the device on top of the bed frame would be good (I hit the standing stick with my arm when waking up fast due to my alarm). 3. I like my room to be dark when sleeping, the device has some light coming out of it and that was not very pleasant. I didn't like the smell yesterday (I associated it with buses and I have m…	Current prototype.	2	26 seconds	2	2	6	3	I prefer ONE device that is modular and that I can both wear during the day and use at night.	Improve sleep quality		E1
2/14/19 9:33	12	0	6	2	7	6	No	6	Same as now		Daily	Yes	a sweet fragrance		I usually have negative, confrontational or violent dreams. Especially if I am too hot. I left my room heater on all night by accident and was sweaty during the night. HOWEVER, I had either neutral or positive dreams. Also, the scent was very familiar. So when I was confused in the middle of the night whether I was asleep or awake, I smelled the scent and felt comfortable thinking, "Oh I recogniz…	Current prototype.	1	38.7 seconds	1	1	5	7	I prefer ONE device that is modular and that I can both wear during the day and use at night.	Influence the content of dreams	This devise vs a passive version (e.g. a wick wetted with scent placed under the pillow).	E8 (E1)
2/14/19 10:52	11	0	5	2	5	4	Yes	6	Trigger scent LESS often	Either 2ms more constant if the goal is to generate a constant flow, or 10ms every 10-30min if the goal is to create a moment to remember / trigger something during sleep.	Weekly	Yes	Sandalwood, pine	Mmm not at the moment		Current prototype.	1	19s	2	2	6	6	I prefer ONE device that is modular and that I can both wear during the day and use at night.	But I'd love the other ones too!	Some of the questions (timing of burst, etc,.) are very dependent on the purpose of using the fragrance. Some context in future studies may get more specific responses. In general, I love the idea, very curious about where this is going, and grateful I got to be part of the study!	E9
2/17/19 9:32	14	0	7	5	4	6	No	3	I don't mind	20 ms every 60 sec	Weekly	Maybe	Eucalyptus, peppermint	Eucalyptus, peppermint	It was a fun experience and the prototype was really well made and easy to use!	Current prototype.	1	23 sec	3	2	7	6	I prefer ONE device that is modular and that I can both wear during the day and use at night.	Help with language learning	It was a bit difficulty to position the stand in a small space but I was hesitant to place the clamp on my table because I didn't want it to leave a mark. Other than that, I really liked the stand form factor. If I had a device for one the go, I would make it smaller for a necklace with just one vial of oil. I don't think I would want it going all day so the one vial should be enough	E11
2/18/19 7:00	13	0	6	6	7	2	No	4	Trigger scent MORE often	10 millisecond every 60 sec	Daily	Maybe	Peppermint, orange	Lavender	The device needs to feel less intrusive	Current prototype.	1	30 sec	2	1	7	2	I prefer ONE device that is modular and that I can both wear during the day and use at night.	Improve sleep quality		E1
2/19/19 16:02	15	0	5	2	3	3	I am not sure	6	Trigger scent LESS often	0.5 seconds every 120 seconds	Weekly	Yes	Coconut	Vanilla	The device is great, but first the form is so fascinating and exciting that it may affect the results of the experiment,my attention was too focused on it,hoping to be smaller or more subtle. The second point is that the color and the material are might not suitable for sleeping eniveronment.it makes me feel like a camera watching me.	Current prototype.	2	32seconds	2	3	5	5	I prefer TWO different devices, one that I can use at night, and a different one to wear during the day.	Strengthen memories	It is very good to influence sleep through smell, and future research could consider more sleeping environments,such as napping and sleeping during the journey,to help people improve sleep quality in unfamiliar or unstable environments.	E9
2/22/19 8:34	17	0	5	6	7	6	No	5	Trigger scent LESS often	10 Ms every 3 minutes	Daily	Yes	Chamomile tea, green tea smell, sea breeze smell		The mouldable backbone of the device is very useful. The plugging in part is a little rough.	Current prototype.	2	30s	5	2	5	6	I prefer ONE device that is modular and that I can both wear during the day and use at night.	Improve sleep quality		E10
2/22/19 9:30	16	0	6	5	7	6	No	5	Trigger scent MORE often	Every 30 seconds	Daily	Yes		Not too knowledgeable about smells.	Loved the simplicity of set up and use.	Current prototype.	1	19sec	2	2	7	5	I prefer ONE device that is modular and that I can both wear during the day and use at night.	Lucid dreaming (be aware of your dreams and control them)	Maybe add a 'start' button in the app and show feedback that it's currently running.	E11
2/22/19 11:27	18	0	6	6	7	6	No	5	Trigger scent LESS often	100ms every 2 min	Monthly	Yes				Current prototype.	2	30 sec	2	3	5	6	I prefer ONE device that is modular and that I can both wear during the day and use at night.	Improve sleep quality		E9
2/23/19 8:09	21	0	5	3	7	3	Yes	4	Same as now	0.5 seconds every 60 seconds	Daily	Yes	-	-	For .e it was hard to keep sleeping in the same position to reach the prototype scent release, I was wondering if it is possible to have 2 prototypes: one for the nightstand and one for the headboard, so scent is also released and reaches my nose if I turn to the other side	Current prototype.	1	25 secs	1	1	6	7	I prefer TWO different devices, one that I can use at night, and a different one to wear during the day.	Improve sleep quality		E9
2/23/19 9:18	19	0	7	6	7	5	No	7	Trigger scent LESS often	I would dilute the scent and do same frequency	Once a year	Maybe				Current prototype.	1	32 seconds	1	1	7	7	I prefer ONE device that is modular and that I can both wear during the day and use at night.	Relaxation		E1
2/27/19 6:55	22	1	5	1	7	2	Yes	7	Same as now	The frequency of the trigger is fine. More or less often would not matter to me.	Daily	Yes	There's a wide variety I would use depending on mood, health and goals for sleep that night. It would be fun to try the different ones to see what happens.	Lavender, hibiscus, peppermint (lightly), sage (also lightly), chamomile	Like the design, it allows the user to make their own mixtures and to specify scent release that works for them.	Current prototype.	1	39 seconds	1	1	6	6	I prefer TWO different devices, one that I can use at night, and a different one to wear during the day.	All of the above. Really.	Mine stopped working ca.1:00-1:30am. The absence of it kept waking me up. The prototype didn't work during the morning after test. But one of the bottles was empty so maybe that was why. Also, the phone only worked for the survey within the Lab. Would like to try for multiple nights to see if I become unaware of it while I sleep so the scent can do it's thing.	E11
3/1/19 9:09	23	1	5	7	7	7	No	1	Trigger scent LESS often	10ms per 180s	Weekly	Maybe	Other floral scents like sweet pea or mixed scents		Images of the steps in the instructions, especially of the app screen	Current prototype.	2	36	2	3	5	5	I prefer TWO different devices, one that I can use at night, and a different one to wear during the day.	Influence the content of dreams		E2
3/1/19 10:17	25	1	5	6	7	2	No	6	I don't mind		Weekly	Maybe				Current prototype.	1	28 seconds	4	1	4	5	I prefer ONE device that is modular and that I can both wear during the day and use at night.	Improve sleep quality		E1
3/1/19 13:31	26	1	7	7	7	4	No	2	Same as now	Current setup is ok	Daily	Yes	Lavender	Patchouli and jasmine	All good	Current prototype.	2	17 seconds	1	1	7	7	I prefer TWO different devices, one that I can use at night, and a different one to wear during the day.	Improve sleep quality	I think that the necklace version should be improved more to be smaller and look like a charm	E9
3/5/19 11:08	27	1	6	7	7	6	No	1	I don't mind	Not sure if it worked	Weekly	Maybe	Not sure but I like the smell of rain and rainy forests	See previous answer	I'm not sure if my prototype worked. The test worked in the evening but then I woke up without scent. I hope I was in the control group, then it shouldn't matter ;). If I did something wrong, sorry, and I'm of course super happy to try it another night!	Current prototype.	5	25 seconds	5	4	5	6	I prefer ONE device that is modular and that I can both wear during the day and use at night.	Lucid dreaming (be aware of your dreams and control them)	See previous page. Not sure if my prototype worked. There was no scent or water coming out this morning. Other than that, I'd be super curious how different smells would impact your dreams and how you can use body signals to reinforce the effect.	E9
3/6/19 7:31	29	1	7	4	7	2	No	3	Trigger scent MORE often	10 Ms every 30 seconds	Daily	Yes	Lavender and other soothing floral scents	Ocean smell, ozone	The protype was very easy to setup	Current prototype.	2	25seconds	3	2	6	6	I prefer ONE device that is modular and that I can both wear during the day and use at night.	Lucid dreaming (be aware of your dreams and control them)	All the suggested uses of the prototype ate very interesting, sleeping better is a must, the other are additions	E1
3/6/19 9:08	30	1	7	7	7	7	No	1	Same as now	60 secs	Weekly	Maybe	Lavander	/	I loved the design of the device.	Current prototype.	1	29 secs	2	3	7	7	I prefer TWO different devices, one that I can use at night, and a different one to wear during the day.	Improve sleep quality		E9
3/6/19 10:55	28	1	7	7	7	7	No	1	I don't mind	It's good the amount but maybe 0.5 every 30 seconds would be fine	Daily	Maybe	Cotton maybe less flowerish and more dry	Cotton	The prototype half fall when I woke up make the amgnets more resistant. Instead of being in front of your face in the bed table as a humidifier. Connect with alexa somehow sincronize with the alarm or lights to switch automatically	Current prototype.	1	29	3	2	7	5	I prefer TWO different devices, one that I can use at night, and a different one to wear during the day.	Strengthen memories	Being able to change why you would use the prototype for	E2
3/7/19 10:18	24	1	6	6	7	5	No	3	Same as now	Same	Monthly	Yes		Pine, chaparral		Current prototype.	4		4	4	6	6	I prefer TWO different devices, one that I can use at night, and a different one to wear during the day.	Improve sleep quality		E1
3/7/19 10:56	32	1	7	7	5	7	No	1	Trigger scent LESS often	10 milliseconds for 300 secs	Weekly	Yes	Lavender, Jasmine and Lily	Jasmine		Current prototype.	1	30secs	1	1	4	7	I prefer ONE device that is modular and that I can both wear during the day and use at night.	Improve sleep quality	This can be used for stress relied. I would keep it as one of my options.	E2
3/7/19 18:45	31	1	7	7	7	7	No	6	Same as now	10 millisecond of scent every 60 seconds	Daily	Yes	Vanilla			Current prototype.	1	35 seconds	1	1	7	7	I prefer ONE device that is modular and that I can both wear during the day and use at night.	Improve sleep quality		E9
3/8/19 7:22	33	1	7	7	4	5	No	1	Trigger scent LESS often	10 ms every 90 s	Daily	Maybe	Jazmín, roses, laurel	Jazmín		Current prototype.	1	26 s	2	3	7	7	I prefer TWO different devices, one that I can use at night, and a different one to wear during the day.	Improve sleep quality		E1
3/8/19 9:28	34	1	7	7	7	7	No	3	Same as now	10 ms per 60 sec	Weekly	Yes	What clementines smell like while you peel them	Clementines durijg the day, cinnamon during the night		Current prototype.	1	27 seconds	1	1	7	7	I prefer ONE device that is modular and that I can both wear during the day and use at night.	Improve sleep quality		E2
3/8/19 16:03	35	1	5	7	6	4	No	1	Trigger scent MORE often	.5 second every 60 seconds	Weekly	Maybe	Fruity or citric	Not sure	I would be interested on the effect of smells to appetite during the day, and if this could be used to help people control cravings	Current prototype.	6	39 seconds	5	4	5	5	I prefer ONE device that is modular and that I can both wear during the day and use at night.	Reduce certain types of addiction such as smoking cigarrettes		E9
3/10/19 16:32	38	1	6	6	7	7	No	3	Trigger scent MORE often	1 second every 60	Weekly	Maybe	Citrus	N/A	N/A	Current prototype.	1	27	2	1	5	7	I prefer TWO different devices, one that I can use at night, and a different one to wear during the day.	Lucid dreaming (be aware of your dreams and control them)		E9
3/11/19 10:49	36	1	4	7	7	7	No	2	Trigger scent MORE often	20 Ms every 60s	Once a semester	Maybe	Floral/fruity smells	Tropical smell		Current prototype.	2	55s	5	1	6	5	I prefer TWO different devices, one that I can use at night, and a different one to wear during the day.	Lucid dreaming (be aware of your dreams and control them)		E1
3/11/19 22:41	37	1	5	1	1	3	No	2	I don't mind	I couldnt smell it so i dont know	Weekly	Maybe				Current prototype.	3	25?	3	5	5	5	I prefer TWO different devices, one that I can use at night, and a different one to wear during the day.	Improve sleep quality		E2
3/18/19 7:55	40	0	7	7	7	7	No	6	Same as now	Same as now	Daily	Yes	Some natural odors like rain in a forest, or similar	My own perfume. Personaliced with your daily perfume	It is a very cool and easy to use device. It is not intrusive and it seems to be, somehow effective	Current prototype.	1	37 seconds	1	1	7	7	I prefer ONE device that is modular and that I can both wear during the day and use at night.	Lucid dreaming (be aware of your dreams and control them)		E11
3/19/19 11:03	39	1	6	5	6	3	Yes	4	Trigger scent LESS often	For me it feel to periodic. A random value can be less predictable	Weekly	Yes	Many			Current prototype.	6	23	6	6	4	4	I prefer ONE device that is modular and that I can both wear during the day and use at night.	Lucid dreaming (be aware of your dreams and control them)		E2
