# Supplementary material for: Development and Study of Ezzence: A Modular Scent Wearable to Improve Wellbeing in Home Sleep Environments
Source: Front Psychol. 2022 Mar 17;13:791768. doi: 10.3389/fpsyg.2022.791768 (PMC8970317; doi:10.3389/fpsyg.2022.791768)
Supplement: Supplementary file 2 [file Data_Sheet_2.ZIP › Data/pre-sleep.tsv]

Timestamp	ID	Condition	Gender	Age	Usage_Diffusers	Bedroom_Size	Bedroom_Door	Airflow	Prototype_ID
2019/02/05 8:53:19 PM EST	1	0	Female	25	Never	Small (single bed/full bed, no space for couch)	In between		E2
2019/02/07 1:05:52 PM EST	2	0	Female	21	Never	Small (single bed/full bed, no space for couch)	Closed	3	E9
2019/02/08 4:37:51 PM EST	3	0	Female	27	Never	Medium (space for a full/queen bed and a wardrobe, chair...)	Open	4	E2
2019/02/10 10:55:30 PM EST	4	0	Male		Weekly	Small (single bed/full bed, no space for couch)	In between	2	E11
2019/02/11 2:37:16 PM EST	5	0	Female	34	Never	Small (single bed/full bed, no space for couch)	In between	2	E1
2019/02/11 3:33:17 PM EST	6	0	Female	26	Never	Small (single bed/full bed, no space for couch)	Closed	4	E2
2019/02/11 5:55:49 PM EST	7	0	Female	20	Weekly	Large (space for a king bed, sofa, etc.)	Closed	5	E9
2019/02/12 11:13:19 AM EST	8	0	Male	39	Never	Medium (space for a full/queen bed and a wardrobe, chair...)	Closed	1	E9
2019/02/12 4:14:16 PM EST	9	0	Female	27	Never	Large (space for a king bed, sofa, etc.)	Closed	3	E1
2019/02/12 5:27:33 PM EST	10	0	Male	26	Daily	Small (single bed/full bed, no space for couch)	Closed	4	E10
2019/02/13 12:22:21 PM EST	11	0	Male	38	Never	Medium (space for a full/queen bed and a wardrobe, chair...)	In between	4	E9
2019/02/13 5:35:15 PM EST	12	0	Male	30	Never	Medium (space for a full/queen bed and a wardrobe, chair...)	Closed	2	E1
2019/02/15 1:32:47 PM EST	13	0	Female	41	Daily	Large (space for a king bed, sofa, etc.)	Open	6	E1
2019/02/15 2:38:17 PM EST	14	0	Female	24	Never	Small (single bed/full bed, no space for couch)	Open	5	E11
2019/02/15 7:17:42 PM EST	15	0	Male	27	Never	Medium (space for a full/queen bed and a wardrobe, chair...)	Closed	4	E9
2019/02/21 12:38:43 PM EST	16	0	Female	25	Never	Medium (space for a full/queen bed and a wardrobe, chair...)	Closed	3	E11
2019/02/21 6:34:54 PM EST	17	0	Female	19	Never	Medium (space for a full/queen bed and a wardrobe, chair...)	Closed	1	E10
2019/02/21 7:06:25 PM EST	18	0	Male	32	Never	Medium (space for a full/queen bed and a wardrobe, chair...)	Closed	3	E9
2019/02/22 10:25:11 AM EST	19	0	Female	27	Never	Large (space for a king bed, sofa, etc.)	Closed	1	E1
2019/02/22 3:53:38 PM EST	20	1	Male	21	Never	Large (space for a king bed, sofa, etc.)	Closed	5	E9
2019/02/22 5:12:47 PM EST	21	0	Female	26	Monthly	Medium (space for a full/queen bed and a wardrobe, chair...)	Closed	4	E9
2019/02/26 10:33:39 AM EST	22	1	Female	56	Monthly	Medium (space for a full/queen bed and a wardrobe, chair...)	In between	5	E11
2019/02/28 10:19:53 AM EST	23	1	Female	28	Once a semester	Large (space for a king bed, sofa, etc.)	Closed	2	E2
2019/02/28 11:22:05 AM EST	24	1	Male	53	Never	Medium (space for a full/queen bed and a wardrobe, chair...)	Open	4	E1
2019/02/28 1:35:30 PM EST	25	1	Male	19	Never	Small (single bed/full bed, no space for couch)	Closed	2	E1
2019/02/28 2:08:37 PM EST	26	1	Female	33	Never	Medium (space for a full/queen bed and a wardrobe, chair...)	Closed	5	E9
2019/03/04 11:43:27 AM EST	27	1	Male	29	Never	Medium (space for a full/queen bed and a wardrobe, chair...)	Closed	3	E9
2019/03/05 10:44:11 AM EST	28	1	Female	24	Never	Medium (space for a full/queen bed and a wardrobe, chair...)	Closed	1	E2
2019/03/05 1:06:45 PM EST	29	1	Male	41	Daily	Large (space for a king bed, sofa, etc.)	Closed	4	E1
2019/03/05 5:49:40 PM EST	30	1	Male	29	Never	Medium (space for a full/queen bed and a wardrobe, chair...)	Closed	1	E9
2019/03/06 12:20:53 PM EST	31	1	Male	30	Never	Small (single bed/full bed, no space for couch)	Closed	5	E9
2019/03/06 4:06:40 PM EST	32	1	Male	24	Never	Medium (space for a full/queen bed and a wardrobe, chair...)	Closed	4	E2
2019/03/07 11:08:33 AM EST	33	1	Female	23	Once a semester	Large (space for a king bed, sofa, etc.)	Closed	3	E1
2019/03/07 12:09:46 PM EST	34	1	Male	21	Never	Small (single bed/full bed, no space for couch)	Closed	1	E2
2019/03/07 1:05:01 PM EST	35	1	Female	37	Once a semester	Medium (space for a full/queen bed and a wardrobe, chair...)	Closed	4	E9
2019/03/08 9:29:55 AM EST	36	1	Female	20	Never	Small (single bed/full bed, no space for couch)	Closed	5	E1
2019/03/08 10:41:29 AM EST	37	1	Female	22	Never	Large (space for a king bed, sofa, etc.)	Closed	4	E2
2019/03/08 3:08:14 PM EST	38	1	Male	19	Weekly	Small (single bed/full bed, no space for couch)	Closed	2	E9
2019/03/15 1:55:27 PM EST	39	1	Male	35	Once a year	Medium (space for a full/queen bed and a wardrobe, chair...)	In between	1	E2
2019/03/15 2:32:59 PM EST	40	0	Male	40	Never	Medium (space for a full/queen bed and a wardrobe, chair...)	Open	4	E11
