# Supplementary material for: Development and Study of Ezzence: A Modular Scent Wearable to Improve Wellbeing in Home Sleep Environments
Source: Front Psychol. 2022 Mar 17;13:791768. doi: 10.3389/fpsyg.2022.791768 (PMC8970317; doi:10.3389/fpsyg.2022.791768)
Supplement: Supplementary file 2 [file Data_Sheet_2.ZIP › Data/all_colored.xlsx]

## Sheet: Pre-Sleep
Timestamp	ID	Condition	Which gender do you mostly identify with?	Age	How often do you use scent while sleeping? (diffusers, sprays...)	Approximate bedroom size	Do you sleep with your bedroom door open/closed/in between	How much airflow do you have in your room?	Prototype ID (see label)
2019/02/05 8:53:19 PM EST	1	0	Female	25	Never	Small (single bed/full bed, no space for couch)	In between		E2
2019/02/07 1:05:52 PM EST	2	0	Female	21	Never	Small (single bed/full bed, no space for couch)	Closed	3	E9
2019/02/08 4:37:51 PM EST	3	0	Female	27	Never	Medium (space for a full/queen bed and a wardrobe, chair...)	Open	4	E2
2019/02/10 10:55:30 PM EST	4	0	Male		Weekly	Small (single bed/full bed, no space for couch)	In between	2	E11
2019/02/11 2:37:16 PM EST	5	0	Female	34	Never	Small (single bed/full bed, no space for couch)	In between	2	E1
2019/02/11 3:33:17 PM EST	6	0	Female	26	Never	Small (single bed/full bed, no space for couch)	Closed	4	E2
2019/02/11 5:55:49 PM EST	7	0	Female	20	Weekly	Large (space for a king bed, sofa, etc.)	Closed	5	E9
2019/02/12 11:13:19 AM EST	8	0	Male	39	Never	Medium (space for a full/queen bed and a wardrobe, chair...)	Closed	1	E9
2019/02/12 4:14:16 PM EST	9	0	Female	27	Never	Large (space for a king bed, sofa, etc.)	Closed	3	E1
2019/02/12 5:27:33 PM EST	10	0	Male	26	Daily	Small (single bed/full bed, no space for couch)	Closed	4	E10
2019/02/13 12:22:21 PM EST	11	0	Male	38	Never	Medium (space for a full/queen bed and a wardrobe, chair...)	In between	4	E9
2019/02/13 5:35:15 PM EST	12	0	Male	30	Never	Medium (space for a full/queen bed and a wardrobe, chair...)	Closed	2	E1
2019/02/15 1:32:47 PM EST	13	0	Female	41	Daily	Large (space for a king bed, sofa, etc.)	Open	6	E1
2019/02/15 2:38:17 PM EST	14	0	Female	24	Never	Small (single bed/full bed, no space for couch)	Open	5	E11
2019/02/15 7:17:42 PM EST	15	0	Male	27	Never	Medium (space for a full/queen bed and a wardrobe, chair...)	Closed	4	E9
2019/02/21 12:38:43 PM EST	16	0	Female	25	Never	Medium (space for a full/queen bed and a wardrobe, chair...)	Closed	3	E11
2019/02/21 6:34:54 PM EST	17	0	Female	19	Never	Medium (space for a full/queen bed and a wardrobe, chair...)	Closed	1	E10
2019/02/21 7:06:25 PM EST	18	0	Male	32	Never	Medium (space for a full/queen bed and a wardrobe, chair...)	Closed	3	E9
2019/02/22 10:25:11 AM EST	19	0	Female	27	Never	Large (space for a king bed, sofa, etc.)	Closed	1	E1
2019/02/22 3:53:38 PM EST	20	1	Male	21	Never	Large (space for a king bed, sofa, etc.)	Closed	5	E9
2019/02/22 5:12:47 PM EST	21	0	Female	26	Monthly	Medium (space for a full/queen bed and a wardrobe, chair...)	Closed	4	E9
2019/02/26 10:33:39 AM EST	22	1	Female	56	Monthly	Medium (space for a full/queen bed and a wardrobe, chair...)	In between	5	E11
2019/02/28 10:19:53 AM EST	23	1	Female	28	Once a semester	Large (space for a king bed, sofa, etc.)	Closed	2	E2
2019/02/28 11:22:05 AM EST	24	1	Male	53	Never	Medium (space for a full/queen bed and a wardrobe, chair...)	Open	4	E1
2019/02/28 1:35:30 PM EST	25	1	Male	19	Never	Small (single bed/full bed, no space for couch)	Closed	2	E1
2019/02/28 2:08:37 PM EST	26	1	Female	33	Never	Medium (space for a full/queen bed and a wardrobe, chair...)	Closed	5	E9
2019/03/04 11:43:27 AM EST	27	1	Male	29	Never	Medium (space for a full/queen bed and a wardrobe, chair...)	Closed	3	E9
2019/03/05 10:44:11 AM EST	28	1	Female	24	Never	Medium (space for a full/queen bed and a wardrobe, chair...)	Closed	1	E2
2019/03/05 1:06:45 PM EST	29	1	Male	41	Daily	Large (space for a king bed, sofa, etc.)	Closed	4	E1
2019/03/05 5:49:40 PM EST	30	1	Male	29	Never	Medium (space for a full/queen bed and a wardrobe, chair...)	Closed	1	E9
2019/03/06 12:20:53 PM EST	31	1	Male	30	Never	Small (single bed/full bed, no space for couch)	Closed	5	E9
2019/03/06 4:06:40 PM EST	32	1	Male	24	Never	Medium (space for a full/queen bed and a wardrobe, chair...)	Closed	4	E2
2019/03/07 11:08:33 AM EST	33	1	Female	23	Once a semester	Large (space for a king bed, sofa, etc.)	Closed	3	E1
2019/03/07 12:09:46 PM EST	34	1	Male	21	Never	Small (single bed/full bed, no space for couch)	Closed	1	E2
2019/03/07 1:05:01 PM EST	35	1	Female	37	Once a semester	Medium (space for a full/queen bed and a wardrobe, chair...)	Closed	4	E9
2019/03/08 9:29:55 AM EST	36	1	Female	20	Never	Small (single bed/full bed, no space for couch)	Closed	5	E1
2019/03/08 10:41:29 AM EST	37	1	Female	22	Never	Large (space for a king bed, sofa, etc.)	Closed	4	E2
2019/03/08 3:08:14 PM EST	38	1	Male	19	Weekly	Small (single bed/full bed, no space for couch)	Closed	2	E9
2019/03/15 1:55:27 PM EST	39	1	Male	35	Once a year	Medium (space for a full/queen bed and a wardrobe, chair...)	In between	1	E2
2019/03/15 2:32:59 PM EST	40	0	Male	40	Never	Medium (space for a full/queen bed and a wardrobe, chair...)	Open	4	E11

## Sheet: Smell Test
Timestamp	ID	Condition	Prototype ID (see label)	Holder ID	Phone	Can you smell something?	For how long do you think you smelled it?	How strong was the scent?	How pleasant was the scent?	Smell 1 (Smell)	Smell 2 (No Smell)	Smell 3 (Smell)	Smell 4 (No Smell)	Smell 5 (Smell)	Smell 6 (No Smell)	Smell 7 (Smell)	Smell 8 (No Smell)	Smell 9 (No Smell)	Smell 10 (Smell)
2019/02/07 1:21:25 PM EST	2	0	E9			Yes	3 seconds	3	7	Smell	No Smell	Smell	No Smell	Smell	No Smell	Smell	No Smell	No Smell	Smell
2019/02/08 5:05:00 PM EST	3	0	E2			Yes	2 seconds	3	5	Smell	No Smell	Smell	No Smell	Smell	No Smell	Smell	No Smell	No Smell	Smell
2019/02/10 11:10:16 PM EST	4	0	E11			Yes	More than 3 seconds	6	5	Smell	No Smell	No Smell	No Smell	Smell	No Smell	Smell	No Smell	Smell	Smell
2019/02/11 2:50:43 PM EST	5	0	E1			Yes	More than 3 seconds	5	5	Smell	No Smell	Smell	No Smell	Smell	No Smell	Smell	No Smell	No Smell	No Smell
2019/02/11 3:47:13 PM EST	6	0	E2			Yes	3 seconds	6	5	Smell	No Smell	Smell	No Smell	Smell	No Smell	Smell	No Smell	No Smell	Smell
2019/02/11 6:12:39 PM EST	7	0	E9			Yes	1 seconds	4	5	No Smell	No Smell	Smell	Smell	Smell	Smell	Smell	No Smell	No Smell	Smell
2019/02/12 11:26:19 AM EST	8	0	E9			Yes	2 seconds	4	5	Smell	No Smell	Smell	No Smell	Smell	No Smell	No Smell	No Smell	No Smell	Smell
2019/02/12 4:31:43 PM EST	9	0	E1			Yes	2 seconds	7	3	Smell	No Smell	Smell	No Smell	Smell	No Smell	Smell	Smell	Smell	Smell
2019/02/12 5:41:53 PM EST	10	0	E10			Yes	More than 3 seconds	6	6	Smell	No Smell	Smell	No Smell	No Smell	No Smell	Smell	No Smell	No Smell	No Smell
2019/02/13 12:35:00 PM EST	11	0	E9			Yes	1 seconds	4	6	Smell	Smell	Smell	No Smell	Smell	No Smell	Smell	No Smell	No Smell	Smell
2019/02/13 5:48:55 PM EST	12	0	E1			Yes	1 seconds	3	6	No Smell	No Smell	Smell	No Smell	Smell	No Smell	Smell	No Smell	No Smell	No Smell
2019/02/15 1:49:07 PM EST	13	0	E1			Yes	1 seconds	6	7	Smell	No Smell	Smell	No Smell	Smell	No Smell	Smell	No Smell	No Smell	Smell
2019/02/15 2:55:58 PM EST	14	0	E11			Yes	1 seconds	6	7	Smell	No Smell	Smell	Smell	Smell	No Smell	Smell	No Smell	Smell	No Smell
2019/02/15 7:32:31 PM EST	15	0	E9	H4	Moto	Yes	2 seconds	5	5	Smell	No Smell	Smell	Smell	Smell	No Smell	Smell	Smell	Smell	Smell
2019/02/21 12:58:08 PM EST	16	0	E11	H6	Honor	Yes	1 seconds	6	7	Smell	No Smell	Smell	No Smell	Smell	No Smell	Smell	No Smell	Smell	Smell
2019/02/21 6:48:17 PM EST	17	0	E10	H2	Moto	Yes	More than 3 seconds	6	5	Smell	No Smell	Smell	No Smell	Smell	No Smell	Smell	No Smell	No Smell	Smell
2019/02/21 7:18:45 PM EST	18	0	E9	H4	Pixel	Yes	2 seconds	5	6	Smell	Smell	Smell	Smell	Smell	Smell	Smell	Smell	Smell	Smell
2019/02/22 10:42:04 AM EST	19	0	E1	H6	Honor	Yes	More than 3 seconds	4	7	Smell	No Smell	No Smell	No Smell	Smell	No Smell	Smell	No Smell	No Smell	Smell
2019/02/22 4:15:38 PM EST	20	1	E9	H4	Pixel	Yes	1 seconds	4	4	Smell	No Smell	No Smell	No Smell	No Smell	No Smell	No Smell	Smell	Smell	No Smell
2019/02/22 5:29:13 PM EST	21	0	E9	H4	Pixel	Yes	More than 3 seconds	6	7	Smell	No Smell	Smell	No Smell	Smell	No Smell	Smell	No Smell	Smell	Smell
2019/02/26 10:50:25 AM EST	22	1	E11	H6	Honor	Yes	2 seconds	5	7	No Smell	No Smell	Smell	No Smell	Smell	No Smell	Smell	No Smell	No Smell	Smell
2019/02/28 10:34:15 AM EST	23	1	E2	H6	Pixel	Yes	2 seconds	5	6	Smell	No Smell	Smell	No Smell	Smell	No Smell	Smell	No Smell	No Smell	Smell
2019/02/28 11:37:34 AM EST	24	1	E1	H4	Moto	Yes	3 seconds	5	6	Smell	No Smell	Smell	No Smell	Smell	No Smell	Smell	No Smell	No Smell	No Smell
2019/02/28 1:48:46 PM EST	25	1	E1	H4	Moto	Yes	2 seconds	4	4	Smell	No Smell	Smell	No Smell	Smell	No Smell	Smell	No Smell	No Smell	Smell
2019/02/28 2:28:18 PM EST	26	1	E9	H2	Honor	Yes	More than 3 seconds	7	7	No Smell	No Smell	Smell	No Smell	Smell	Smell	No Smell	Smell	Smell	Smell
2019/03/04 11:58:20 AM EST	27	1	E9	H6	Pixel	Yes	More than 3 seconds	6	6	No Smell	Smell	Smell	No Smell	Smell	No Smell	Smell	No Smell	No Smell	Smell
2019/03/05 11:02:08 AM EST	28	1	E2	H3	Honor	Yes	More than 3 seconds	6	6	Smell	No Smell	Smell	No Smell	Smell	No Smell	Smell	No Smell	No Smell	Smell
2019/03/05 1:25:45 PM EST	29	1	E1	H4	Pixel	Yes	1 seconds	4	6	Smell	Smell	Smell	No Smell	Smell	No Smell	Smell	Smell	No Smell	Smell
2019/03/05 6:07:45 PM EST	30	1	E9	H6	Samsung Fancy	Yes	2 seconds	4	5	Smell	Smell	No Smell	No Smell	Smell	No Smell	Smell	No Smell	Smell	Smell
2019/03/06 12:36:50 PM EST	31	1	E9	H2	Honor	Yes	2 seconds	6	7	Smell	No Smell	Smell	Smell	Smell	No Smell	Smell	No Smell	No Smell	Smell
2019/03/06 4:29:26 PM EST	32	1	E2	H3	Samsung Fancy	Yes	3 seconds	5	7	Smell	No Smell	Smell	No Smell	Smell	No Smell	Smell	No Smell	No Smell	No Smell
2019/03/07 11:23:51 AM EST	33	1	E1	H6	Pixel	Yes	1 seconds	6	6	Smell	No Smell	Smell	No Smell	Smell	No Smell	Smell	No Smell	No Smell	Smell
2019/03/07 12:23:11 PM EST	34	1	E2	H2	Samsung Fancy	Yes	3 seconds	3	7	No Smell	No Smell	Smell	No Smell	Smell	No Smell	No Smell	No Smell	No Smell	Smell
2019/03/07 1:19:29 PM EST	35	1	E9	H5	Honnor	Yes	3 seconds	4	4	Smell	No Smell	Smell	No Smell	Smell	No Smell	Smell	No Smell	No Smell	Smell
2019/03/08 9:47:12 AM EST	36	1	E1	H6	Pixel	Yes	More than 3 seconds	6	5	Smell	Smell	Smell	No Smell	Smell	No Smell	No Smell	No Smell	No Smell	Smell
2019/03/08 10:55:37 AM EST	37	1	E2	H2	Samsung Fancy	Yes	More than 3 seconds	5	5	Smell	No Smell	Smell	No Smell	Smell	No Smell	Smell	Smell	No Smell	Smell
2019/03/08 3:19:09 PM EST	38	1	E9	H5	Honor	Yes	Less than 1 second	3	6	Smell	No Smell	Smell	No Smell	No Smell	No Smell	Smell	No Smell	No Smell	No Smell
2019/03/15 2:14:19 PM EST	39	1	E2	H2	Honor	Yes	1 seconds	3	5	Smell	Smell	No Smell	No Smell	Smell	No Smell	Smell	No Smell	No Smell	Smell
2019/03/15 2:45:59 PM EST	40	0	E11	Bag	Pixel	Yes	1 seconds	6	6	Smell	No Smell	Smell	No Smell	Smell	No Smell	Smell	No Smell	No Smell	Smell

## Sheet: Post-Sleep
Timestamp	ID	Condition	When you woke up, was the prototype triggering scent? Make sure to wait for scent to come out at the frequency stablished (e.g, 60 seconds).	Did you hear any sounds coming from the prototype?	How many hours did you sleep?	Rank the quality of your sleep tonight (1= Very bad, 7 = very good)	How fast did you fall sleep in comparison with other nights?	How deep do you think you slept tonight in comparison with other nights?	How rested did you feel when you woke up in comparison with other nights?	What was your mood when you woke up in comparison with previous days?	How was the content of your dreams in comparison with previous days?	Did you smell any fragrance while sleeping (due to the prototype)?	In your own words, describe the experience of using the prototype at night.	Prototype ID (see label)
2019-02-08 09:28:40	2	0	Not sure	Yes	8	3	Average	Less Deep	Less rested	Average	I normally dream but tonight I did not	Not sure	Using the prototype was straight forward. It set up easily and it was easy to test. However when I went to sleep I accidently set it to fire every 10 seconds instead of 60, with the sleep timer. I didn't catch this until 5:41am when I randomly woke up. I fixed the mistake and went back to sleep. Falling back asleep while it was still firing was difficult with the ten seconds interval but not terr…	E9
2019-02-09 08:23:43	3	0	No	No	7	5	Average	Less Deep	Average	Average	Average	Yes	It was very easy to use. Previously, I have used a sleep mask that has lavender in it, which I used to put on my eyes after a long day. The experience reminded me very much of that. During the night I woke up couple of times and the smell felt relaxing. Not sure it I woke up because of the smell though. Also, in the morning I did not feel the difference compared to an average day. It is hard to j…	E2
2019-02-11 07:40:00	4	0	Yes	No	6.5	5	It took me LESS time to fall sleep	Average	Average	Average	No dreams	Not sure	The scent made me relaxed when falling asleep, and made the room smell fresher in the morning	E11
2019-02-12 06:39:00	6	0	No	No	8	5	Average	Average	Average	Average	Don’t remember my dreams	Yes	It was pleasant, I enjoyed it while it was working. It disconnected through the night and I could not get it to work again.	E2
2019-02-12 08:47:06	7	0	Yes	Yes	7	3	It took me MORE time to fall sleep	Less Deep	Average	Average	No dream	Yes	I enjoyed it! Just couldn't fall asleep that fast	E9
2019-02-12 11:28:14	5	0	No	No	8	4	Average	Average	Average	Average	Average	Yes	It was strange for me to have the prototype there. I kept waking up because I was not used to it. I did not turn on the power to the lamp base, so unfortunately it stopped working at some point in the night. I liked the smell but it made me feel congested. I wondered if it could be farther from my face to make me more comfortable.	E1
2019-02-13 07:54:39	9	0	Yes	No	7	7	It took me LESS time to fall sleep	Deeper	More rested	More positive	Average	Not sure	It was a good experience. However I managed to knock it down when waking up. But definitely slept better.	E1
2019-02-13 10:03:52	8	0	Yes	No	8	6	It took me LESS time to fall sleep	Deeper	More rested	More positive	Average	No	better sleep than average	E9
2019-02-14 05:45:30	12	0	Yes	Yes	7	5	It took me LESS time to fall sleep	Average	Average	Average	More positive	Yes	It was cool to realize what sensation was coming from the real world when I wasn't sure if I was dreaming or awake in muddle of the night.	E1
2019-02-14 10:40:35	11	0	Yes	Yes	7	5	Average	Average	Average	I woke up pretty early and fresh - also excited for the day. I'm not in my regular housing / city / environment, just to be taken into account.	Average	Yes	I could smell the fragrance quite often, some times being a little too intense. At times, I found myself moving away from the prototype, and then rolling back near it. During the night I remember thinking about slowing down the frequency to be more of a moment in time, or making it more frequent and shorter bursts, to make it more of a constant in the room.	E9
2019-02-16 08:06:05	15	0	Yes	Yes	7.5	5	It took me MORE time to fall sleep	Average	More rested	More positive	Less dream	Yes	At first,I fell asleep slowly due to epectation. I woke up several times during the night,but I fell back to sleep more easily and fewer dreams than usual.I felt a bit more strong some times.	E9
2019-02-17 09:24:09	14	0	Yes	No	9	6	Average	Average	Average	Average	No dream	Not sure	Less noticeable than I thought it would be and more peaceful	E11
2019-02-18 06:55:54	13	0	Yes	No	8	7	Average	Deeper	Average	More positive	More positive	No	Liked the scent, didn't like having three prototype close to my face	E1
2019-02-22 08:27:22	17	0	Yes	No	6	6	Average	Deeper	More rested	More positive	Average	Not sure	It felt strange knowing that something was spraying close to my bed. But it was also very exciting. Possibly woke up exciting just because of it.	E10
2019-02-22 09:27:14	16	0	Yes	Not sure	7	6	It took me LESS time to fall sleep	Deeper	More rested	Average	Less positive	Yes	It was easy to set up and the room smells good now. I couldn't tell much of a difference but certainly a very pleasant experience.	E11
2019-02-22 11:24:41	18	0	Yes	No	8	6	Average	Deeper	More rested	More positive	Average	No	It was confortable. Didn't make any sound. Everything worked well all night. I felt that the sleep was better	E9
2019-02-23 07:57:18	21	0	Yes	No	7-8	5	Average	Average	Average	Average	More positive	Yes	It was very pleasant, bus the fact that it was only in one side kept me worried to sleep in the same position all night	E9
2019-02-23 09:12:51	19	0	Yes	No	8.5	6	It took me LESS time to fall sleep	Average	Average	More positive	Average	Not sure	I'm a pretty deep sleeper so I didn't notice too much. But I liked haveing the scent when I woke up. I think it was a little strong though.	E1
2019-02-27 06:35:55	22	1	No	No	7.5 hours	5	It took me LESS time to fall sleep	Deeper	More rested	Average	Average	Yes	I was aware of it which would change if I used it for multiple nights. Also, I was quite aware that it stopped working ca. 1:00-1:30am. Other than that awareness it was great!	E11
2019-03-01 06:29:38	23	1	Yes	Yes	7	4	It took me MORE time to fall sleep	Average	Average	Average	Don't remember any dreams	No	When phone turned on app screen had a bunch of ip address looking strings listed instead of the homepage I was expecting from the tutorial. Not sure what made it go to that screen, but I eventually found a string to click that connected it to the device and changed the screen to the correct one. Nightstand was too tall when I assembled it fully, so I had to detach a component. I should have teste…	E2
2019-03-01 09:05:04	25	1	Yes	Yes	6	5	It took me MORE time to fall sleep	Deeper	More rested	Average	Don't dream that often	I woke up to smelling it, but how do I know if I'm smelling it if I'm alseep	Felt less restless during the night, woke up feeling "knocked out" from the previous night	E1
2019-03-01 13:25:34	26	1	Yes	No	7	7	Average	Deeper	More rested	More positive	Average	No	The prototype was very easy to install and use. It also has a beautiful ddaig. I think that was helpful in having a deeper sleep overnight.	E9
2019-03-05 10:56:40	27	1	No	No	8	6	It took me MORE time to fall sleep	Average	Average	More positive	Can't remember	No	Prototype was super easy to setup and the test yesterday was successful but somehow the prototype wasn't working when I woke up. Not sure what the issue was.	E9
2019-03-06 07:24:15	29	1	Yes	No	8	5	It took me LESS time to fall sleep	Average	Less rested	Average	More positive	No	I was a bit agitated and had lots of dreams bit don't remember much	E1
2019-03-06 08:59:52	30	1	Yes	No	7	6	Average	Average	Average	Average	Average	No	Everything as usual, didn't even notice that the device was there.	E9
2019-03-06 10:45:19	28	1	Yes	No	7h 30 min	5	Average	Average	Average	Less postive because I woke up later that regular	I don't remember	No	I did not felt any difference	E2
2019-03-07 06:11:29	24	1	Yes	No	7	5	It took me LESS time to fall sleep	Average	More rested	More positive	Average	No	Worked well. Only challenge if you could call it that was the proximity of the arm of the prototype which I knocked a few times while sleeping with my arm when rolling over. Not a major issue, however.	E1
2019-03-07 10:53:55	32	1	Yes	Yes	7	6	same	Average	Average	Average	Average	No	I woke up a couple of times, I could sense that the prototype is releasing scent.	E2
2019-03-07 18:43:07	31	1	Yes	No	8	7	Average	Deeper	More rested	More positive	More positive	No	it was refreshing.	E9
2019-03-08 07:16:08	33	1	Yes	Yes	7.3	5	Average	Average	Average	Average	I can't remember	No	I could hear it when I wasn't deeply asleep but it wasn't an annoying sound.	E1
2019-03-08 09:23:32	34	1	Yes	Yes	7.5	7	Average	Deeper	More rested	More positive	Less positive	No	It was cool! I did not notice the prototype after i got in bed, and I fell asleep before the 20 minute timer for emitting smells was triggered. I was never woken up and i had an extremely deep sleep (to the point where people were apparently outside the room and talking very loudly, but i didnt wake up), and never noticed the (very faint) sound the device makes when it emits smell. I was only abl…	E2
2019-03-08 10:26:52	35	1	Yes	Yes	7:30	5	Average	Average	Average	Average	Less positive	No	Not much difference from other nights, but I was probably a little too self conscious because of the position of the device. I usually wake up a couple times during the night and when this happened I would immediately look up to see if it was in place.	E9
2019-03-09 11:41:26	38	1	No	No	9	6	Average	Average	More rested	Average	More positive	Not sure	It felt fairly normal, had good dreams though.	E9
2019-03-11 10:46:37	36	1	No	No	7	5	It took me MORE time to fall sleep	Average	Average	Average	Average	No	It was a little uncomfortable at first, knowing that there was something so close to my face, but once I fell asleep it was fine. As far as I can tell, it didn't affect my sleep, however. It was definitely working when I had turned it on before I went to bed, but I waited for around a minute and a half in the morning but didn't see anything. Maybe this wasn't enough time? (I was also still a bit …	E1
2019-03-11 22:37:06	37	1	Yes	Yes	7	4	It took me MORE time to fall sleep	Average	Average	Average	Average	No	I would have liked the sgabd to be longer so it woukd be easier to place, but the prototyoe itself was easy to use.i I was able to hear it a little bit but only when i was very close to it and listening for it	E2
2019-03-18 07:46:37	40	0	Yes	No	7:30	6	It took me LESS time to fall sleep	Average	Average	More positive	More positive	Yes	It was very easy to use, and gives you a good feeling when sleeping.	E11
2019-03-19 11:00:49	39	1	Yes	No	7	5	It took me MORE time to fall sleep	Deeper	Average	Different	More positive	Not sure	Defenetly worth trying even if for the first experience there is a factor that tells you that something special will happened. Maybe it can be nice to have it for several night in order to have a more neutral experience	E2

## Sheet: Followup Sleep Quality
ID	Condition	What's your sleep quality on a typical night? (1 = Very bad, 7 = Very good).	If you replied “Yes” to "Did you hear any sounds coming from the prototype?”. How loud was the sound? (1 = Loud Noise, 7 = No sound)	How many hours do you usually sleep (on a typical night)?	Notes
14	0	5	5	6.5
4	0	5	6	7.5
9	0	5	7	8.5
8	0	6	7	7.5
12	0	5	6.5	7.5
11	0	5	5	7
15	0	5	5	7
13	0	5	6	7
17	0	4	7	7.5
16	0	4	6.5	6
18	0	5	7	8
21	0	5	6	7
19	0	6	7	7
40	0	4	7	6.5
7	0	5.5	5	7.5	I didn’t sleep that night just because I had a lot of work to do and was pretty stressed. It wasn’t because of the device!!
23	1	6	5	7
25	1	6	7	7
26	1	7	7	7
27	1	6	7	8
29	1	7	7	8
30	1	5	7	8
28	1	6	7	7.5
24	1	4	7	5
32	1	5	6	5.5
31	1	7	7	8
33	1	5	6	7.5
34	1	6	7	7.5
35	1	5	6	7
37	1	5	6	7.5
39	1	5	7	7.5

## Sheet: Final
Timestamp	ID	Condition	Overall, how satisfied were you with the prototype?	During sleep, how aware were you of the smells coming from the prototype?	During sleep, how aware were you of the sounds (burst scent sound) coming from the prototype?	Overall, how aware were you of the prototype after falling asleep?	Did you wake up because of the prototype?	How much smell reached to your nose?	If you could use the prototype at your own will, what would be your ideal burst duration of scent and how often should it be triggered (during sleep)?	Can you specify how often would you trigger scent during sleep? Current setup is 10 millisecond of scent every 60 seconds all night. Example: 0.5 seconds every 30 seconds.	If this device was given to you, how often would you use it?	Would you be interested in owning such a device?	What other fragrances would you like to use while sleeping?	Can you recommend a smell that can be used both during the day and at night? Which one?	Feedback/Comments/Suggestions	Current state of the art for scent interfaces requires a nasal cannula/mask like the image bellow to deliver scent. Choose which one appeals more to you.	Rank the ease of refilling the prototype (placing cotton, fill bottle).	How much time did it take you to refill the prototype? (Ask experimenter)	Rank the ease of placing the prototype in the holder and adjusting the positioning above the bed.	Rank the ease of use of the App	Rate the form factor/physical design of the prototype without the sleep holder.	Rate the form factor/physical design of the combined prototype and sleep holder.	Choose which one do you prefer:	What would you prefer to use the prototype for:	Final feedback, comments, suggestions for future studies?	Prototype ID (see label)
2019-02-08 11:27:38	2		6	7	7	7	Possibly. I woke up in the middle of the night, but that happens on some nights normally. I do not believe it was the prototype as it wasn't the scent or noise that woke me up.	5	I don't mind	Same as is, 10milliseconds every 60 seconds	Daily	Maybe	lemon, fresh laundry/clean cotton	lemon/citrus	I liked the product but while I was asleep did not notice it. It was difficult to fall black asleep with it spraying, but if i had turned on the sleep timer again it would have been fine.	Current prototype.	1		3	2	5	7	I prefer ONE device that is modular and that I can both wear during the day and use at night.	Improve sleep quality	using the prototype for any of the uses described in the previous question would be great. I'm curious how obtrusive or subtle you could make this type of device during the day. Study was well run and would do another study for this lab!	E9
2019-02-10 22:10:45	3		6	5	1	3	I am not sure	3	Same as now		Daily	Yes	Sandalwood	Yes		Current prototype.	1	14 sec	1	1	7	6	I prefer ONE device that is modular and that I can both wear during the day and use at night.	Improve sleep quality		E2
2019-02-11 10:34:25	4	0	7	3	7	6	No	4	Same as now		Daily	Yes	Other relaxing scents	Sandalwood		Current prototype.	2	27 seconds	1	2	6	7	I prefer ONE device that is modular and that I can both wear during the day and use at night.	Improve sleep quality		E11
2019-02-12 09:12:41	6		7	4	7	7	No	5	Same as now	I would keep it at 10 millisecond / 60 seconds	Weekly	Maybe	lavender, - other calming scents that I don't know	rose petal? lavender - something that reminds people of nature	I wasn't sure if the prototype was working throughout the night. As we discussed it might be good to mention to people that once you turn it on and connect it with a device it will stay on regardless of the device	Current prototype.	1	28 seconds	4	1	7	5	I prefer TWO different devices, one that I can use at night, and a different one to wear during the day.	Strengthen memories	This is great, and seems to have many uses / benefits I would be interested to try this for more than one night.	E2
2019-02-12 10:04:40	7	0	5	3	6	3	No	4	Same as now	10 millisecond of scent every 60 seconds all night	Daily	Maybe	lavendar, lemongrass	lemon? lavendar, tea tree oil		Current prototype.	2	33 sec	3	1	4	5	I prefer ONE device that is modular and that I can both wear during the day and use at night.	Lucid dreaming (be aware of your dreams and control them)		E9
2019-02-12 11:50:22	5		3	4	7	2	Yes	6	Trigger scent LESS often	0.5 every 5 minutes or so (I think I could still get benefit from that)	Never	No	Ocean scent	I like clean laundry smell - I guess that is ild detergent	Thank you, Judith! I have loved learning about your research. Right now, this did not work for me, but I think if I had more control over it (less scent, and place the prototype in a different place) it could help. I like to have night rituals, candles, book, take care of my skin etc.) so I like the idea of adding a wellness process.	Current prototype.	1	32 seconds	1	1	7	3	I prefer ONE device that is modular and that I can both wear during the day and use at night.	I would most like it to reduce stress. Sometimes I take a sleeping pill because I am too stressed. I would love an alternative like this. I didn't consider other alternatives, but reducing bias is super interesting, and I would like to also have lucid dreams ;)		E1
2019-02-13 10:15:41	8	0	6	5	7	7	No	2	Same as now	10 ms per 60 s	Daily	Yes	have no idea		Sometimes, I cannot ensure the electrical connection for the tool. So if light is more obvious to indicate the electrical connection, it will be better.	Current prototype.	1	32s	1	1	6	6	I prefer ONE device that is modular and that I can both wear during the day and use at night.	Improve sleep quality		E9
2019-02-13 16:52:20	9	0	7	3	7	7	No	4	Same as now	I'm happy with the current lenght	Daily	Yes	Vanilla	Orange	1. an image of how the device should be placed would be good. 2. a hook to place the device on top of the bed frame would be good (I hit the standing stick with my arm when waking up fast due to my alarm). 3. I like my room to be dark when sleeping, the device has some light coming out of it and that was not very pleasant. I didn't like the smell yesterday (I associated it with buses and I have m…	Current prototype.	2	26 seconds	2	2	6	3	I prefer ONE device that is modular and that I can both wear during the day and use at night.	Improve sleep quality		E1
2019-02-14 09:33:08	12	0	6	2	7	6	No	6	Same as now		Daily	Yes	a sweet fragrance		I usually have negative, confrontational or violent dreams. Especially if I am too hot. I left my room heater on all night by accident and was sweaty during the night. HOWEVER, I had either neutral or positive dreams. Also, the scent was very familiar. So when I was confused in the middle of the night whether I was asleep or awake, I smelled the scent and felt comfortable thinking, "Oh I recogniz…	Current prototype.	1	38.7 seconds	1	1	5	7	I prefer ONE device that is modular and that I can both wear during the day and use at night.	Influence the content of dreams	This devise vs a passive version (e.g. a wick wetted with scent placed under the pillow).	E8 (E1)
2019-02-14 10:52:29	11	0	5	2	5	4	Yes	6	Trigger scent LESS often	Either 2ms more constant if the goal is to generate a constant flow, or 10ms every 10-30min if the goal is to create a moment to remember / trigger something during sleep.	Weekly	Yes	Sandalwood, pine	Mmm not at the moment		Current prototype.	1	19s	2	2	6	6	I prefer ONE device that is modular and that I can both wear during the day and use at night.	But I'd love the other ones too!	Some of the questions (timing of burst, etc,.) are very dependent on the purpose of using the fragrance. Some context in future studies may get more specific responses. In general, I love the idea, very curious about where this is going, and grateful I got to be part of the study!	E9
2019-02-17 09:32:49	14	0	7	5	4	6	No	3	I don't mind	20 ms every 60 sec	Weekly	Maybe	Eucalyptus, peppermint	Eucalyptus, peppermint	It was a fun experience and the prototype was really well made and easy to use!	Current prototype.	1	23 sec	3	2	7	6	I prefer ONE device that is modular and that I can both wear during the day and use at night.	Help with language learning	It was a bit difficulty to position the stand in a small space but I was hesitant to place the clamp on my table because I didn't want it to leave a mark. Other than that, I really liked the stand form factor. If I had a device for one the go, I would make it smaller for a necklace with just one vial of oil. I don't think I would want it going all day so the one vial should be enough	E11
2019-02-18 07:00:39	13	0	6	6	7	2	No	4	Trigger scent MORE often	10 millisecond every 60 sec	Daily	Maybe	Peppermint, orange	Lavender	The device needs to feel less intrusive	Current prototype.	1	30 sec	2	1	7	2	I prefer ONE device that is modular and that I can both wear during the day and use at night.	Improve sleep quality		E1
2019-02-19 16:02:11	15	0	5	2	3	3	I am not sure	6	Trigger scent LESS often	0.5 seconds every 120 seconds	Weekly	Yes	Coconut	Vanilla	The device is great, but first the form is so fascinating and exciting that it may affect the results of the experiment,my attention was too focused on it,hoping to be smaller or more subtle. The second point is that the color and the material are might not suitable for sleeping eniveronment.it makes me feel like a camera watching me.	Current prototype.	2	32seconds	2	3	5	5	I prefer TWO different devices, one that I can use at night, and a different one to wear during the day.	Strengthen memories	It is very good to influence sleep through smell, and future research could consider more sleeping environments,such as napping and sleeping during the journey,to help people improve sleep quality in unfamiliar or unstable environments.	E9
2019-02-22 08:34:04	17	0	5	6	7	6	No	5	Trigger scent LESS often	10 Ms every 3 minutes	Daily	Yes	Chamomile tea, green tea smell, sea breeze smell		The mouldable backbone of the device is very useful. The plugging in part is a little rough.	Current prototype.	2	30s	5	2	5	6	I prefer ONE device that is modular and that I can both wear during the day and use at night.	Improve sleep quality		E10
2019-02-22 09:30:53	16	0	6	5	7	6	No	5	Trigger scent MORE often	Every 30 seconds	Daily	Yes		Not too knowledgeable about smells.	Loved the simplicity of set up and use.	Current prototype.	1	19sec	2	2	7	5	I prefer ONE device that is modular and that I can both wear during the day and use at night.	Lucid dreaming (be aware of your dreams and control them)	Maybe add a 'start' button in the app and show feedback that it's currently running.	E11
2019-02-22 11:27:24	18	0	6	6	7	6	No	5	Trigger scent LESS often	100ms every 2 min	Monthly	Yes				Current prototype.	2	30 sec	2	3	5	6	I prefer ONE device that is modular and that I can both wear during the day and use at night.	Improve sleep quality		E9
2019-02-23 08:09:13	21	0	5	3	7	3	Yes	4	Same as now	0.5 seconds every 60 seconds	Daily	Yes	-	-	For .e it was hard to keep sleeping in the same position to reach the prototype scent release, I was wondering if it is possible to have 2 prototypes: one for the nightstand and one for the headboard, so scent is also released and reaches my nose if I turn to the other side	Current prototype.	1	25 secs	1	1	6	7	I prefer TWO different devices, one that I can use at night, and a different one to wear during the day.	Improve sleep quality		E9
2019-02-23 09:18:56	19	0	7	6	7	5	No	7	Trigger scent LESS often	I would dilute the scent and do same frequency	Once a year	Maybe				Current prototype.	1	32 seconds	1	1	7	7	I prefer ONE device that is modular and that I can both wear during the day and use at night.	Relaxation		E1
2019-02-27 06:55:30	22	1	5	1	7	2	Yes	7	Same as now	The frequency of the trigger is fine. More or less often would not matter to me.	Daily	Yes	There's a wide variety I would use depending on mood, health and goals for sleep that night. It would be fun to try the different ones to see what happens.	Lavender, hibiscus, peppermint (lightly), sage (also lightly), chamomile	Like the design, it allows the user to make their own mixtures and to specify scent release that works for them.	Current prototype.	1	39 seconds	1	1	6	6	I prefer TWO different devices, one that I can use at night, and a different one to wear during the day.	All of the above. Really.	Mine stopped working ca.1:00-1:30am. The absence of it kept waking me up. The prototype didn't work during the morning after test. But one of the bottles was empty so maybe that was why. Also, the phone only worked for the survey within the Lab. Would like to try for multiple nights to see if I become unaware of it while I sleep so the scent can do it's thing.	E11
2019-03-01 09:09:06	23	1	5	7	7	7	No	1	Trigger scent LESS often	10ms per 180s	Weekly	Maybe	Other floral scents like sweet pea or mixed scents		Images of the steps in the instructions, especially of the app screen	Current prototype.	2	36	2	3	5	5	I prefer TWO different devices, one that I can use at night, and a different one to wear during the day.	Influence the content of dreams		E2
2019-03-01 10:17:00	25	1	5	6	7	2	No	6	I don't mind		Weekly	Maybe				Current prototype.	1	28 seconds	4	1	4	5	I prefer ONE device that is modular and that I can both wear during the day and use at night.	Improve sleep quality		E1
2019-03-01 13:31:49	26	1	7	7	7	4	No	2	Same as now	Current setup is ok	Daily	Yes	Lavender	Patchouli and jasmine	All good	Current prototype.	2	17 seconds	1	1	7	7	I prefer TWO different devices, one that I can use at night, and a different one to wear during the day.	Improve sleep quality	I think that the necklace version should be improved more to be smaller and look like a charm	E9
2019-03-05 11:08:33	27	1	6	7	7	6	No	1	I don't mind	Not sure if it worked	Weekly	Maybe	Not sure but I like the smell of rain and rainy forests	See previous answer	I'm not sure if my prototype worked. The test worked in the evening but then I woke up without scent. I hope I was in the control group, then it shouldn't matter ;). If I did something wrong, sorry, and I'm of course super happy to try it another night!	Current prototype.	5	25 seconds	5	4	5	6	I prefer ONE device that is modular and that I can both wear during the day and use at night.	Lucid dreaming (be aware of your dreams and control them)	See previous page. Not sure if my prototype worked. There was no scent or water coming out this morning. Other than that, I'd be super curious how different smells would impact your dreams and how you can use body signals to reinforce the effect.	E9
2019-03-06 07:31:53	29	1	7	4	7	2	No	3	Trigger scent MORE often	10 Ms every 30 seconds	Daily	Yes	Lavender and other soothing floral scents	Ocean smell, ozone	The protype was very easy to setup	Current prototype.	2	25seconds	3	2	6	6	I prefer ONE device that is modular and that I can both wear during the day and use at night.	Lucid dreaming (be aware of your dreams and control them)	All the suggested uses of the prototype ate very interesting, sleeping better is a must, the other are additions	E1
2019-03-06 09:08:53	30	1	7	7	7	7	No	1	Same as now	60 secs	Weekly	Maybe	Lavander	/	I loved the design of the device.	Current prototype.	1	29 secs	2	3	7	7	I prefer TWO different devices, one that I can use at night, and a different one to wear during the day.	Improve sleep quality		E9
2019-03-06 10:55:09	28	1	7	7	7	7	No	1	I don't mind	It's good the amount but maybe 0.5 every 30 seconds would be fine	Daily	Maybe	Cotton maybe less flowerish and more dry	Cotton	The prototype half fall when I woke up make the amgnets more resistant. Instead of being in front of your face in the bed table as a humidifier. Connect with alexa somehow sincronize with the alarm or lights to switch automatically	Current prototype.	1	29	3	2	7	5	I prefer TWO different devices, one that I can use at night, and a different one to wear during the day.	Strengthen memories	Being able to change why you would use the prototype for	E2
2019-03-07 10:18:21	24	1	6	6	7	5	No	3	Same as now	Same	Monthly	Yes		Pine, chaparral		Current prototype.	4		4	4	6	6	I prefer TWO different devices, one that I can use at night, and a different one to wear during the day.	Improve sleep quality		E1
2019-03-07 10:56:50	32	1	7	7	5	7	No	1	Trigger scent LESS often	10 milliseconds for 300 secs	Weekly	Yes	Lavender, Jasmine and Lily	Jasmine		Current prototype.	1	30secs	1	1	4	7	I prefer ONE device that is modular and that I can both wear during the day and use at night.	Improve sleep quality	This can be used for stress relied. I would keep it as one of my options.	E2
2019-03-07 18:45:02	31	1	7	7	7	7	No	6	Same as now	10 millisecond of scent every 60 seconds	Daily	Yes	Vanilla			Current prototype.	1	35 seconds	1	1	7	7	I prefer ONE device that is modular and that I can both wear during the day and use at night.	Improve sleep quality		E9
2019-03-08 07:22:38	33	1	7	7	4	5	No	1	Trigger scent LESS often	10 ms every 90 s	Daily	Maybe	Jazmín, roses, laurel	Jazmín		Current prototype.	1	26 s	2	3	7	7	I prefer TWO different devices, one that I can use at night, and a different one to wear during the day.	Improve sleep quality		E1
2019-03-08 09:28:00	34	1	7	7	7	7	No	3	Same as now	10 ms per 60 sec	Weekly	Yes	What clementines smell like while you peel them	Clementines durijg the day, cinnamon during the night		Current prototype.	1	27 seconds	1	1	7	7	I prefer ONE device that is modular and that I can both wear during the day and use at night.	Improve sleep quality		E2
2019-03-08 16:03:24	35	1	5	7	6	4	No	1	Trigger scent MORE often	.5 second every 60 seconds	Weekly	Maybe	Fruity or citric	Not sure	I would be interested on the effect of smells to appetite during the day, and if this could be used to help people control cravings	Current prototype.	6	39 seconds	5	4	5	5	I prefer ONE device that is modular and that I can both wear during the day and use at night.	Reduce certain types of addiction such as smoking cigarrettes		E9
2019-03-10 16:32:53	38	1	6	6	7	7	No	3	Trigger scent MORE often	1 second every 60	Weekly	Maybe	Citrus	N/A	N/A	Current prototype.	1	27	2	1	5	7	I prefer TWO different devices, one that I can use at night, and a different one to wear during the day.	Lucid dreaming (be aware of your dreams and control them)		E9
2019-03-11 10:49:56	36	1	4	7	7	7	No	2	Trigger scent MORE often	20 Ms every 60s	Once a semester	Maybe	Floral/fruity smells	Tropical smell		Current prototype.	2	55s	5	1	6	5	I prefer TWO different devices, one that I can use at night, and a different one to wear during the day.	Lucid dreaming (be aware of your dreams and control them)		E1
2019-03-11 22:41:45	37	1	5	1	1	3	No	2	I don't mind	I couldnt smell it so i dont know	Weekly	Maybe				Current prototype.	3	25?	3	5	5	5	I prefer TWO different devices, one that I can use at night, and a different one to wear during the day.	Improve sleep quality		E2
2019-03-18 07:55:46	40	0	7	7	7	7	No	6	Same as now	Same as now	Daily	Yes	Some natural odors like rain in a forest, or similar	My own perfume. Personaliced with your daily perfume	It is a very cool and easy to use device. It is not intrusive and it seems to be, somehow effective	Current prototype.	1	37 seconds	1	1	7	7	I prefer ONE device that is modular and that I can both wear during the day and use at night.	Lucid dreaming (be aware of your dreams and control them)		E11
2019-03-19 11:03:44	39	1	6	5	6	3	Yes	4	Trigger scent LESS often	For me it feel to periodic. A random value can be less predictable	Weekly	Yes	Many			Current prototype.	6	23	6	6	4	4	I prefer ONE device that is modular and that I can both wear during the day and use at night.	Lucid dreaming (be aware of your dreams and control them)		E2

## Sheet: Legend
Data not analyzed because participants did not use the prototype correctly
Control condition (1)
Scent condition (0)
Sleep quality data not analyzed because the person had an exam and was nervous
Participant drop
