# Supplementary material for: Development and Study of Ezzence: A Modular Scent Wearable to Improve Wellbeing in Home Sleep Environments
Source: Front Psychol. 2022 Mar 17;13:791768. doi: 10.3389/fpsyg.2022.791768 (PMC8970317; doi:10.3389/fpsyg.2022.791768)
Supplement: Supplementary file 2 [file Data_Sheet_2.ZIP › Data/smell.tsv]

Timestamp	ID	Condition	Prototype_ID	Holder_ID	Phone	Smell	Time_Smell	Strength_Smell	Pleasant_Smell	Smell1	No_Smell2	Smell3	No_Smell4	Smell5	No_Smell6	Smell7	No_Smell8	No_Smell9	Smell10
2019/02/07 1:21:25 PM EST	2	0	E9			Yes	3 seconds	3	7	Smell	No Smell	Smell	No Smell	Smell	No Smell	Smell	No Smell	No Smell	Smell
2019/02/08 5:05:00 PM EST	3	0	E2			Yes	2 seconds	3	5	Smell	No Smell	Smell	No Smell	Smell	No Smell	Smell	No Smell	No Smell	Smell
2019/02/10 11:10:16 PM EST	4	0	E11			Yes	More than 3 seconds	6	5	Smell	No Smell	No Smell	No Smell	Smell	No Smell	Smell	No Smell	Smell	Smell
2019/02/11 2:50:43 PM EST	5	0	E1			Yes	More than 3 seconds	5	5	Smell	No Smell	Smell	No Smell	Smell	No Smell	Smell	No Smell	No Smell	No Smell
2019/02/11 3:47:13 PM EST	6	0	E2			Yes	3 seconds	6	5	Smell	No Smell	Smell	No Smell	Smell	No Smell	Smell	No Smell	No Smell	Smell
2019/02/11 6:12:39 PM EST	7	0	E9			Yes	1 seconds	4	5	No Smell	No Smell	Smell	Smell	Smell	Smell	Smell	No Smell	No Smell	Smell
2019/02/12 11:26:19 AM EST	8	0	E9			Yes	2 seconds	4	5	Smell	No Smell	Smell	No Smell	Smell	No Smell	No Smell	No Smell	No Smell	Smell
2019/02/12 4:31:43 PM EST	9	0	E1			Yes	2 seconds	7	3	Smell	No Smell	Smell	No Smell	Smell	No Smell	Smell	Smell	Smell	Smell
2019/02/12 5:41:53 PM EST	10	0	E10			Yes	More than 3 seconds	6	6	Smell	No Smell	Smell	No Smell	No Smell	No Smell	Smell	No Smell	No Smell	No Smell
2019/02/13 12:35:00 PM EST	11	0	E9			Yes	1 seconds	4	6	Smell	Smell	Smell	No Smell	Smell	No Smell	Smell	No Smell	No Smell	Smell
2019/02/13 5:48:55 PM EST	12	0	E1			Yes	1 seconds	3	6	No Smell	No Smell	Smell	No Smell	Smell	No Smell	Smell	No Smell	No Smell	No Smell
2019/02/15 1:49:07 PM EST	13	0	E1			Yes	1 seconds	6	7	Smell	No Smell	Smell	No Smell	Smell	No Smell	Smell	No Smell	No Smell	Smell
2019/02/15 2:55:58 PM EST	14	0	E11			Yes	1 seconds	6	7	Smell	No Smell	Smell	Smell	Smell	No Smell	Smell	No Smell	Smell	No Smell
2019/02/15 7:32:31 PM EST	15	0	E9	H4	Moto	Yes	2 seconds	5	5	Smell	No Smell	Smell	Smell	Smell	No Smell	Smell	Smell	Smell	Smell
2019/02/21 12:58:08 PM EST	16	0	E11	H6	Honor	Yes	1 seconds	6	7	Smell	No Smell	Smell	No Smell	Smell	No Smell	Smell	No Smell	Smell	Smell
2019/02/21 6:48:17 PM EST	17	0	E10	H2	Moto	Yes	More than 3 seconds	6	5	Smell	No Smell	Smell	No Smell	Smell	No Smell	Smell	No Smell	No Smell	Smell
2019/02/21 7:18:45 PM EST	18	0	E9	H4	Pixel	Yes	2 seconds	5	6	Smell	Smell	Smell	Smell	Smell	Smell	Smell	Smell	Smell	Smell
2019/02/22 10:42:04 AM EST	19	0	E1	H6	Honor	Yes	More than 3 seconds	4	7	Smell	No Smell	No Smell	No Smell	Smell	No Smell	Smell	No Smell	No Smell	Smell
2019/02/22 4:15:38 PM EST	20	1	E9	H4	Pixel	Yes	1 seconds	4	4	Smell	No Smell	No Smell	No Smell	No Smell	No Smell	No Smell	Smell	Smell	No Smell
2019/02/22 5:29:13 PM EST	21	0	E9	H4	Pixel	Yes	More than 3 seconds	6	7	Smell	No Smell	Smell	No Smell	Smell	No Smell	Smell	No Smell	Smell	Smell
2019/02/26 10:50:25 AM EST	22	1	E11	H6	Honor	Yes	2 seconds	5	7	No Smell	No Smell	Smell	No Smell	Smell	No Smell	Smell	No Smell	No Smell	Smell
2019/02/28 10:34:15 AM EST	23	1	E2	H6	Pixel	Yes	2 seconds	5	6	Smell	No Smell	Smell	No Smell	Smell	No Smell	Smell	No Smell	No Smell	Smell
2019/02/28 11:37:34 AM EST	24	1	E1	H4	Moto	Yes	3 seconds	5	6	Smell	No Smell	Smell	No Smell	Smell	No Smell	Smell	No Smell	No Smell	No Smell
2019/02/28 1:48:46 PM EST	25	1	E1	H4	Moto	Yes	2 seconds	4	4	Smell	No Smell	Smell	No Smell	Smell	No Smell	Smell	No Smell	No Smell	Smell
2019/02/28 2:28:18 PM EST	26	1	E9	H2	Honor	Yes	More than 3 seconds	7	7	No Smell	No Smell	Smell	No Smell	Smell	Smell	No Smell	Smell	Smell	Smell
2019/03/04 11:58:20 AM EST	27	1	E9	H6	Pixel	Yes	More than 3 seconds	6	6	No Smell	Smell	Smell	No Smell	Smell	No Smell	Smell	No Smell	No Smell	Smell
2019/03/05 11:02:08 AM EST	28	1	E2	H3	Honor	Yes	More than 3 seconds	6	6	Smell	No Smell	Smell	No Smell	Smell	No Smell	Smell	No Smell	No Smell	Smell
2019/03/05 1:25:45 PM EST	29	1	E1	H4	Pixel	Yes	1 seconds	4	6	Smell	Smell	Smell	No Smell	Smell	No Smell	Smell	Smell	No Smell	Smell
2019/03/05 6:07:45 PM EST	30	1	E9	H6	Samsung Fancy	Yes	2 seconds	4	5	Smell	Smell	No Smell	No Smell	Smell	No Smell	Smell	No Smell	Smell	Smell
2019/03/06 12:36:50 PM EST	31	1	E9	H2	Honor	Yes	2 seconds	6	7	Smell	No Smell	Smell	Smell	Smell	No Smell	Smell	No Smell	No Smell	Smell
2019/03/06 4:29:26 PM EST	32	1	E2	H3	Samsung Fancy	Yes	3 seconds	5	7	Smell	No Smell	Smell	No Smell	Smell	No Smell	Smell	No Smell	No Smell	No Smell
2019/03/07 11:23:51 AM EST	33	1	E1	H6	Pixel	Yes	1 seconds	6	6	Smell	No Smell	Smell	No Smell	Smell	No Smell	Smell	No Smell	No Smell	Smell
2019/03/07 12:23:11 PM EST	34	1	E2	H2	Samsung Fancy	Yes	3 seconds	3	7	No Smell	No Smell	Smell	No Smell	Smell	No Smell	No Smell	No Smell	No Smell	Smell
2019/03/07 1:19:29 PM EST	35	1	E9	H5	Honnor	Yes	3 seconds	4	4	Smell	No Smell	Smell	No Smell	Smell	No Smell	Smell	No Smell	No Smell	Smell
2019/03/08 9:47:12 AM EST	36	1	E1	H6	Pixel	Yes	More than 3 seconds	6	5	Smell	Smell	Smell	No Smell	Smell	No Smell	No Smell	No Smell	No Smell	Smell
2019/03/08 10:55:37 AM EST	37	1	E2	H2	Samsung Fancy	Yes	More than 3 seconds	5	5	Smell	No Smell	Smell	No Smell	Smell	No Smell	Smell	Smell	No Smell	Smell
2019/03/08 3:19:09 PM EST	38	1	E9	H5	Honor	Yes	Less than 1 second	3	6	Smell	No Smell	Smell	No Smell	No Smell	No Smell	Smell	No Smell	No Smell	No Smell
2019/03/15 2:14:19 PM EST	39	1	E2	H2	Honor	Yes	1 seconds	3	5	Smell	Smell	No Smell	No Smell	Smell	No Smell	Smell	No Smell	No Smell	Smell
2019/03/15 2:45:59 PM EST	40	0	E11	Bag	Pixel	Yes	1 seconds	6	6	Smell	No Smell	Smell	No Smell	Smell	No Smell	Smell	No Smell	No Smell	Smell
