# Supplementary material for: Development and Study of Ezzence: A Modular Scent Wearable to Improve Wellbeing in Home Sleep Environments
Source: Front Psychol. 2022 Mar 17;13:791768. doi: 10.3389/fpsyg.2022.791768 (PMC8970317; doi:10.3389/fpsyg.2022.791768)
Supplement: Supplementary file 3 [file Data_Sheet_3.ZIP]

Archive with 2 entries (2 files):
- Ezzence_Analysis.ipynb
- __MACOSX/._Ezzence_Analysis.ipynb
